# Supplementary material for: A Switch from Cell-Associated to Soluble PDGF-B Protects against Atherosclerosis, despite Driving Extramedullary Hematopoiesis
Source: Cells. 2021 Jul 10;10(7):1746. doi: 10.3390/cells10071746 (PMC8308020; doi:10.3390/cells10071746)
Supplement: Supplementary file 1 [file cells-10-01746-s001.zip]

Archive with 1 entries (1 files):
- cells-1277242-supplementary.pdf
